# Supplementary material for: Markers for Routine Assessment of Fatigue and Recovery in Male and Female Team Sport Athletes during High-Intensity Interval Training
Source: PLoS One. 2015 Oct 7;10(10):e0139801. doi: 10.1371/journal.pone.0139801 (PMC4596858; doi:10.1371/journal.pone.0139801)
Supplement: S1 Data Set — (XLSX) [file pone.0139801.s001.xlsx]

## Sheet: Data Set
Sex [1=male]	RSA_Pre	RSA_Post1	RSA_Post2	CMJ_Pre	CMJ_Post1	CMJ_Post2	MRJ_Pre	MRJ_Post1	MRJ_Post2	20_m_Sprint_Pre	20_m_Sprint_Post1	20_m_Sprint_Post2	RF_Tc_Pre	RF_Tc_Post1	RF_Tc_Post2	RF_Dm_Pre	RF_Dm_Post1	RF_Dm_Post2	BF_Tc_Pre	BF_Tc_Post1	BF_Tc_Post2	BF_Dm_Pre	BF_Dm_Post1	BF_Dm_Post2	CK_Pre	CK_Post1	CK_Post2	CRP_Pre	CRP_Post1	CRP_Post2	UREA_Pre	UREA_Post1	UREA_Post2	DOMS_Pre	DOMS_Post1	DOMS_Post2	Session_RPE_1	Session_RPE_2	Session_RPE_3	Session_RPE_4	Session_RPE_5	Session_RPE_6	Session_RPE_7	Session_RPE_8	Session_RPE_9	Session_RPE_10	Session_RPE_11
2	4.33	4.14	4.2	32.4	30.9	30.7	1.32	1.18	1.36	3.42	3.48	3.55	33.9	41.7	36.1	10.7	10.8	9	47.9	47.3	52.7	10	8.9	10	158	326	108	0	0	0	34	26	27	0	1.8	0	4	6	5	10	5	4	8	4	5	5	6
2	4.39	4.14	3.99	30.3	31.5	30.2	1.67	1.28	1.03	3.47	3.92	3.74	26.9	25.9	26.7	7.9	6.9	6	51.9	53.8	51.9	5.7	6.4	7.4	224	356	139	8.4	11.8	7.3	26	21	19	0.1	5.8	5.2	4	6	7	10	5	8	5	3	7	5	9
2	4.63	4.14	4.54	29.9	28.7	28.3	2.11	1.77	2.13	3.46	3.54	3.58	26.9	30.2	34.2	6.9	6.9	8.1	33.1	65.6	58.4	6	6.2	8	96	1088	184	0.6	3.7	1.2	27	32	30	0.2	0.8	0	7	4	5	8	3	8	5	6	9	9	10
1	5.79	5.74	5.81	42.5	40.7	39.7	2.13	1.97	2.09	3.06	3.03	3.11	29.2	29.3	26.8	6.9	6.8	7.3	48.2	54.3	51.7	11	9.8	8.9	147	276	98							0.3	4.9	1	8	7	8	7	8	7	8	9	8	8	9
2	4.73	4.65	4.62	42.6	40.1	39	2.12	2.1	2.02	3.12	3.12	3.2	28	34.8	35	12.4	8.5	8.3	38.3	47	54.4	14.6	10.6	12.4	125	634	205	0	0	0	24	26	26	0.4	3.1	0.3	5	7	7	8	4	7	7			5	7
2	4.65	4.36	4.54	25.9	24.9	24.3	1.35	1.26	1.18	3.56	3.66	3.62	27.8	28.2	29.8	10.7	7.5	7.9	52	46.9	54.2	8.3	7	7.4	93	557	117	1	1.4	0.7	20	22	22	0	1.5	0.4	6	5	7	8	7	9	9	8	10	8	9
1	5.1	4.87	5.09	40.7	33.3	35.1	1.98	1.46	1.51	3.22	3.33	3.34	29.2	29.7	31.8	7.5	7.7	8.2	36.8	38.5	42.4	12.5	12.3	11.9	200	686	226	2.9	1.6	0.3	39	42	39	0.1	1.5	1.2	4	7	7	9	4	5	7	3	5	5	6
1	5.71	5.45	5.57	38.5	34.6	34.8	1.42	1.08	1.28	3.1	3.31	3.46	27.3	30.5	31.2	5.2	7.4	6.9	16.8	16.9	17	3.2	2.9	2.7	117	820	204	0.5	0.6	0.7	28	28	34	0.2	1.6	0	7	5	7	6	3	7	5	4	7	5	4
1	5.61	5.38	5.43	48.3	44.3	46.8	2.07	1.8	1.74	2.95	3.02	3.04	26.1	32.8	33.4	10.6	9.4	9.8	25.3	46.3	46.2	7.7	9	7.8	111	850	422	0.2	0.4	0.3	28	36	31	0.3	0.5	0	7	3	4	10	4	4	8	4	7	7	8
1	5.51	5.38	5.49	39.8	37.1	37.4	1.88	1.37	1.78	3.04	3.07	3.12	31.6	31.3	35.8	8.6	7.5	7.5	41	39.1	44	6.2	4.5	7.1	150	499	176	1	0.4	0.3	21	29	31	0.4	4.5	0.6	8	9	9	8	8		8	9	9	10	9
1	5.25	5.12	5.16	33.9	31.3	33.6	1.62	1.59	1.62	3.3	3.31	3.26	22.2	30.7	29.5	8.1	5.4	5.4	47.6	57.7	57.6	11.2	7	7.8	99	2021	412	0	0.5	0	43	47	33	0	1.7	0.2	7	9	8	10	6	7	8	6	8	7	7
1	5.73	5.45	5.6	47.1	42.5	47.1	2.04	1.38	1.62	2.98	3.02	3.06	25.7	27.8	24.6	8.4	8.8	8.5	39.2	46.1	54.3	15.1	11.8	13.4	145	404	159	0	0.6	0.4	30	30	30	0.1	6	1.9	8	7	7	9	7	7	7	6	8	8	9
1	4.98	5.04	5.1	37.7	35	35.8	2.07	1.68	1.83	3.08	3.1	3.17	38	36.8	34.2	9.9	9.9	9.7	54.7	22.4	62.1	6.9	3.7	6.6	112	1010	250							0.2	5.2	0.5	7	8	8	9	5	9	10	10	8	7	10
1	5.59	5.47	5.46	40.1	35.1	35.7	1.62	1.43	1.56	3.14	3.23	3.1	29.3	34.8	31.8	12.7	11.6	11.8	22.4	59.1	13	7.9	9.4	1.1	270	524	158	0	0	0	33	40	34	0.3	3.5	0.7	10	9	7	8	10	9	9		8
1	5.22	5.12	5.25	43.5	43	46.8	1.95	1.83	2.17	3.08	3.29	3.17	30.8	30.1	30.8	10.7	8.5	7.3	24.3	68.5	62.8	4.5	6.4	7.6	138	2276	330	0.4	1.2	0.5	43	55	37	0.4	0.8	0	7	6	6	5	7	5	7	7	5	6	9
2	4.6	4.48	4.53	33.6	30.5	33.3	1.53	1.25	1.24	3.44	3.64	3.39	32.5	35.3	39.3	7.3	8	7.6	38.8	44.1	44.1	11	9.5	8.4	207	517	506	1.7	3.7	2.3	34	30	28	0	1.4	0.6	7	4	6	4	7	6	6	6	4	8	9
1	5.75	5.66	5.73	44.4	37.7	43	1.78	1.34	1.58	3.04	3.3	3.12	32	26.8	26.7	10	14.2	15.6	43.1	43.3	44.9	9.2	10.3	8.5	178	4114	579	0	1.4	0.4	32	33	23	0.1	2.3	2	3	4	5	6	5	4	5	5	3	6	6
2	4.63	4.28	4.6	28.3	20	27	1.99	1.25	1.82	3.61	3.95	3.67	29.2	29.8	30.9	6.9	9.8	9.1	48.2	45.3	46.4	11	7.1	6.9	115	1010	376							0.2	5.3	2.8	8	4	7	8	5	3	10	8	5
2	4.77	4.53	4.02	32.8	31.8	31.5	1.97	1.79	1.72	3.31	3.38	3.28	29	38.6	36.5	5.7	7.3	7.8	29.4	50.2	46.3	6.7	11.7	9	233	497	339	7.6	2.5	3.5	31	22	29	0.3	2.4	0.8	8	6	7	6	7	7	8	8	8	9	10
2	4.16	4.12	4.66	26.2	24.2	25.9	1.37	1.04	1.09	3.81	3.76	3.7	30.7	31.4	28.9	8	8.2	7.7	30.5	37.4	24.4	7.1	5.7	2.2	116	1824	379	2.8	8.4	3.8	17	21	19	0.4	2	0.3	5	3	4	6	6	4	4	4	5	7	8
2	4.66	4.41	4.63	28	23.9	24.6	1.7	1.15	1.07	3.58	3.93	3.71	31.7	39.5	33.5	5.7	3.3	6.3	31.3	32	32.5	8.2	6	6.7	118	1346	295	0.3	3.4	1.6	28	22	23	0	1.9	0.5	7	5	8	6	8	9	7	7	5	9	8
2	4.63	4.54	5.39	34	32.2	35.9	1.62	1.46	1.65	3.44	3.31	3.34	20.1	21.6	19.4	9.4	8.7	9.4	29.2	26.8	17.6	3.5	2.6	1.7	85	585	258	1.4	0.7	0.8	24	26	21	0.1	1.6	0.3	8	5	5	4	8	5	6	7	4	8	8
